# Supplementary material for: Uncovering early transcriptional regulation during adventitious root formation in Medicago sativa
Source: BMC Plant Biol. 2023 Apr 4;23:176. doi: 10.1186/s12870-023-04168-0 (PMC10074720; doi:10.1186/s12870-023-04168-0)
Supplement: Supplementary file 2 — Additional file 2: Table S5. List of annotated hormone related DEGs up-regulated or down-regulated in induction stage verse initial separation stage. [file 12870_2023_4168_MOESM2_ESM.xls]

## Sheet: Sheet1
Table S5 List of annotated hormone related DEGs up-regulated or down-regulated in induction stage verse initial separation stage
Category	Gene ID	FDR	log2FC	Annotation
Auxin related	MsG0780040671.01	2.38225e-12	4.78597	VAN3-binding protein
Auxin related	MsG0580026558.01	2.61628e-29	-4.67874	Protein BIG GRAIN 1-like E
Auxin related	MsG0380014389.01	4.03071e-12	1.89708	Protein TORNADO 1
Auxin related	MsG0780041557.01	1.45179e-11	2.18842	Protein AUXIN RESPONSE 4
Auxin related	MsG0780037118.01	6.56087e-09	-5.21232	Protein LAZY 1
Auxin related	MsG0280009794.01	0.00304535	-2.70705	Interactor of constitutive active ROPs 4
Auxin related	MsG0880047314.01	1.97444e-06	3.30146	Auxin-responsive protein SAUR78
Auxin related	MsG0880042698.01	7.55703e-15	-1.4017	Protein BIG GRAIN 1-like B
Auxin related	MsG0380017304.01	0.00142879	-1.7945	Protein BIG GRAIN 1-like B
Auxin related	MsG0780040278.01	3.35918e-30	-5.61041	Transcription factor MYB60
Auxin related	MsG0780036243.01	9.20378e-37	-5.61807	Myb-related protein 306
Auxin related	MsG0780036689.01	0.000102692	-1.47223	Auxin transport protein BIG
Auxin related	MsG0580029169.01	1.09616e-09	-1.45388	Auxin transporter-like protein 1
Auxin related	MsG0480021449.01	5.41133e-08	-3.22045	Auxin transporter-like protein 5
Auxin related	Medicago_sativa_newGene_1972	1.06156e-61	-4.09226	Auxin transporter-like protein 3
Auxin related	MsG0480021454.01	2.24236e-08	-3.80891	Auxin transporter-like protein 5
Auxin related	MsG0780040460.01	2.43015e-66	4.12337	Probable auxin efflux carrier component 1c，PIN1C
Auxin related	MsG0880047424.01	1.30688e-19	2.28006	Auxin efflux carrier component 2， PIN2
Auxin related	MsG0780039811.01	2.17e-19	-6.19146	Auxin efflux carrier family protein, provicilin
Auxin related	MsG0880047423.01	5.28384e-13	1.98773	Auxin efflux carrier component 2， PIN2
Auxin related	MsG0780036178.01	0.00787621	3.74819	Probable auxin efflux carrier component 8, PIN8
Auxin related	MsG0680035708.01	9.18231e-30	-4.05477	Auxin-responsive protein IAA27
Auxin related	MsG0180004160.01	0.00601378	1.42015	Auxin-induced protein 22B
Auxin related	MsG0480021676.01	4.62101e-19	-3.6029	Auxin-responsive protein IAA27
Auxin related	MsG0280011282.01	5.70237e-10	-3.33553	Auxin-responsive protein IAA8
Auxin related	MsG0780040697.01	1.56152e-08	2.39867	Auxin-induced protein 22E
Auxin related	MsG0180003906.01	2.59917e-70	-2.68122	Auxin-induced protein AUX28
Auxin related	MsG0580028330.01	1.40879e-07	1.3171	Auxin-responsive protein IAA8
Auxin related	MsG0780041427.01	3.43261e-38	7.31476	Auxin-responsive protein IAA20
Auxin related	MsG0780040694.01	2.33159e-19	-2.59068	Auxin-induced protein AUX28
Auxin related	MsG0180004748.01	1.1309e-14	4.04026	Auxin-responsive protein IAA30
Auxin related	MsG0280011343.01	1.17436e-58	4.99754	Auxin-responsive protein IAA17
Auxin related	MsG0280011258.01	6.90097e-06	-1.37065	Auxin-responsive protein IAA26
Auxin related	MsG0780040698.01	2.93313e-95	-3.26854	Auxin-induced protein AUX28
Auxin related	MsG0180003781.01	1.70756e-07	1.28074	Auxin-responsive protein IAA13
Auxin related	MsG0580029465.01	0.0016345	1.10435	Transport inhibitor response 1, Protein AUXIN SIGNALING F-BOX 2
Auxin related	MsG0580027927.01	1.0798e-14	-1.54511	Transport inhibitor response 1-like protein
Auxin related	MsG0280008452.01	7.4173e-39	1.57701	Auxin response factor 19
Auxin related	MsG0180000076.01	2.63366e-18	2.68731	Auxin response factor 5
Auxin related	MsG0280006783.01	4.05252e-24	-1.35365	Auxin response factor 3
Auxin related	MsG0480022313.01	1.26014e-11	1.06019	Auxin response factor 15
Auxin related	MsG0880042986.01	6.21909e-06	-1.97704	Auxin response factor 9
Auxin related	MsG0480023564.01	9.11317e-14	-1.77009	Auxin response factor 2B
Auxin related	MsG0180003578.01	7.21947e-08	1.10797	Auxin response factor 18
Auxin related	Medicago_sativa_newGene_14379	1.05e-09	-2.00084	Auxin response factor 8
Auxin related	MsG0280010886.01	4.59414e-69	-3.92526	Auxin response factor 4
Auxin related	MsG0580028776.01	2.69035e-06	-1.76715	Auxin response factor 8
Auxin related	MsG0480022911.01	1.89413e-08	-1.55233	Auxin response factor 6
Auxin related	MsG0480020825.01	0.00991338	-1.58788	Auxin response factor 4
Auxin related	MsG0580027191.01	9.55e-05	4.16315	Probable indole-3-acetic acid-amido synthetase GH3.1
Auxin related	MsG0580027033.01	4.41e-06	4.43816	Probable indole-3-acetic acid-amido synthetase GH3.1
Auxin related	MsG0280010318.01	9.06e-06	-5.54182	Indole-3-acetic acid-amido synthetase GH3.5
Auxin related	MsG0580024778.01	1.92e-18	6.6587	Probable indole-3-acetic acid-amido synthetase GH3.1
Auxin related	MsG0480020122.01	4.62e-47	-6.40052	Indole-3-acetic acid-amido synthetase GH3.10
Auxin related	MsG0180003426.01	4.8919e-08	3.17159	Auxin-responsive protein SAUR40
Auxin related	MsG0480021367.01	1.68742e-11	-5.40722	SAUR family protein, Auxin-induced protein X10A
Auxin related	MsG0780035932.01	4.21736e-20	3.32145	auxin-responsive protein SAUR72
Auxin related	MsG0480021351.01	6.46761e-10	-1.60552	SAUR family protein, indole-3-acetic acid-induced protein ARG7
Auxin related	MsG0380017607.01	3.105e-06	1.66696	SAUR family protein, Auxin-induced protein X10A
Auxin related	MsG0580029699.01	4.05145e-16	10.2613	auxin-responsive protein SAUR15
Auxin related	MsG0780041136.01	1.05475e-08	3.388	Auxin-responsive protein SAUR32
Auxin related	MsG0380018040.01	4.5566e-32	1.81661	Auxin-induced protein X10A
Auxin related	MsG0480021349.01	1.39589e-10	3.05548	Auxin-responsive protein SAUR50
Auxin related	Medicago_sativa_newGene_4003	2.87087e-05	-3.35417	SAUR family protein, Auxin-induced protein X10A
Auxin related	MsG0480021346.01	5.85029e-10	-4.40612	SAUR family protein, Auxin-induced protein X10A
Auxin related	MsG0480023582.01	8.90926e-05	2.48897	auxin-responsive protein SAUR32
Auxin related	MsG0380016885.01	2.47493e-05	-1.51761	SAUR family protein, auxin-induced protein 6B
Auxin related	MsG0480021358.01	2.25244e-11	3.0639	SAUR family protein, Auxin-induced protein X10A
Auxin related	MsG0480021377.01	5.45839e-15	-10.3778	SAUR family protein, Auxin-induced protein 15A
Auxin related	Medicago_sativa_newGene_13604	0.000587948	2.67564	auxin-responsive protein SAUR32
Auxin related	MsG0780037963.01	4.7559e-44	-3.66858	Auxin-responsive protein SAUR36
Auxin related	MsG0480023587.01	5.22588e-21	3.81375	SAUR-like auxin-responsive family protein
Auxin related	MsG0280009603.01	0.00524549	1.84936	Auxin-responsive protein SAUR72
Auxin related	MsG0780040949.01	0.00249821	-1.13607	SAUR family protein
Auxin related	MsG0880042512.01	3.47512e-12	-1.5796	IAA-amino acid hydrolase ILR1-like 4, ILL4
Auxin related	MsG0880044970.01	8.85438e-13	-5.59245	IAA-amino acid hydrolase ILR1-like 1, ILL1
Auxin related	MsG0280011245.01	0.000930147	-2.19196	IAA-amino acid hydrolase ILR1-like 1, ILL1
Cytokinin related	MsG0180000459.01	1.91949e-28	-3.32629	Cytokinin dehydrogenase 7
Cytokinin related	MsG0180003999.01	4.57858e-26	-3.47084	Adenylate isopentenyltransferase 3
Cytokinin related	MsG0180005951.01	1.93e-05	1.8066	Adenylate dimethylallyltransferase
Cytokinin related	MsG0280007185.01	8.06442e-10	-2.35997	Adenylate isopentenyltransferase 5
Cytokinin related	MsG0280010926.01	2.39799e-09	-3.7049	Cytokinin riboside 5'-monophosphate phosphoribohydrolase LOG1
Cytokinin related	MsG0380017337.01	0.00651287	5.99704	Histidine kinase 5 (cytokinin receptor)
Cytokinin related	MsG0480022971.01	1.7e-10	1.20725	Histidine kinase 3 (cytokinin receptor)
Cytokinin related	MsG0480023975.01	2.32e-05	-1.99336	Histidine kinase 4 (cytokinin receptor)
Cytokinin related	MsG0580030088.01	3.14e-28	-2.40305	Histidine kinase 2 (cytokinin receptor)
Cytokinin related	MsG0180000497.01	4.45e-06	3.95691	Histidine kinase 5 (cytokinin receptor)
Cytokinin related	MsG0180005002.01	2.92e-05	-2.21412	Histidine kinase CKI1 (cytokinin receptor)
Cytokinin related	MsG0280011262.01	0.00348473	-2.5703	Histidine-containing phosphotransfer peotein, Pseudo histidine-containing phosphotransfer protein 2
Cytokinin related	MsG0780041591.01	0.000209144	2.50682	Histidine-containing phosphotransfer protein 5
Cytokinin related	MsG0280011263.01	5.6e-14	-11.1271	Histidine-containing phosphotransfer protein 4
Cytokinin related	MsG0180004543.01	4.02e-05	-2.57841	Histidine-containing phosphotransfer protein 1
Cytokinin related	MsG0880044099.01	1.94e-16	-1.79613	Two-component response regulator ARR-B family, Myb family transcription factor IPN2
Cytokinin related	MsG0680031344.01	7.12e-05	-1.57642	Two-component response regulator ARR-B family, Myb-related protein 2
Cytokinin related	MsG0480021915.01	8.25e-06	-3.89896	Two-component response regulator ARR-B family, Transcription activator GLK1
Cytokinin related	MsG0480022917.01	0.000696678	-2.04542	Two-component response regulator ARR-B family, Two-component response regulator ORR26
Cytokinin related	MsG0480021035.01	4.09e-14	-2.19579	Two-component response regulator ARR-B family, Transcription factor BOA
Cytokinin related	MsG0180006038.01	3.49e-20	3.38938	Two-component response regulator ARR-B family, Putative Myb family transcription factor
Cytokinin related	MsG0380013522.01	0.00311954	4.48627	Two-component response regulator ARR-B family, Myb family transcription factor MPH1
Cytokinin related	MsG0880045139.01	0.00129481	-2.22404	Two-component response regulator ARR-B family, Probable transcription factor KAN2
Cytokinin related	MsG0480022068.01	8.38e-36	-1.73823	Two-component response regulator ARR-B family, Myb family transcription factor PHL8
Cytokinin related	MsG0780040476.01	2.21e-20	-2.40315	Two-component response regulator ARR-B family, Transcription factor MYBC1
Cytokinin related	MsG0880046698.01	4.88e-17	-2.49248	Two-component response regulator ARR-B family, Myb family transcription factor EFM
Cytokinin related	MsG0580027275.01	0.0016412	1.55645	Two-component response regulator ARR-B family, Transcription factor HHO3
Cytokinin related	MsG0280010780.01	0.00540079	-1.87522	Two-component response regulator ARR-B family, Probable transcription factor GLK1
Cytokinin related	MsG0180001176.01	0.004033	-1.29787	Two-component response regulator ARR-B family, Two-component response regulator ORR21
Cytokinin related	MsG0580025477.01	1.76e-05	-1.31143	Two-component response regulator ARR-B family, Probable transcription factor KAN2
Cytokinin related	MsG0380016366.01	5.29e-05	-5.19937	Two-component response regulator ARR-A family, Two-component response regulator ARR8
Cytokinin related	MsG0880046376.01	3.28e-10	-2.03755	Two-component response regulator ARR-A family, Two-component response regulator ARR5
Cytokinin related	MsG0380015850.01	3.85e-07	-1.92717	Two-component response regulator ARR-A family, Two-component response regulator ARR15
Cytokinin related	MsG0580025893.01	0.00348084	-1.73968	Two-component response regulator ARR-A family, Two-component response regulator ARR3
Gibberellin related	MsG0780036252.01	0.00150077	-2.65006	Gibberellin-regulated protein 4
Gibberellin related	MsG0780036356.01	6.46664e-44	-2.62772	Ent-copalyl diphosphate synthase
Gibberellin related	MsG0280007350.01	4.64742e-11	8.56127	Gibberellin 2-beta-dioxygenase 2
Gibberellin related	MsG0280009804.01	1.48208e-05	2.42052	Gibberellin 2-beta-dioxygenase 1
Gibberellin related	MsG0280007043.01	1.77635e-05	2.55023	Gibberellin 2-beta-dioxygenase 1
Gibberellin related	MsG0280007031.01	7.87821e-06	1.47766	Gibberellin 2-beta-dioxygenase 1
Gibberellin related	MsG0880047209.01	1.78305e-13	5.55965	Gibberellin 2-beta-dioxygenase 2
Gibberellin related	MsG0480022793.01	4.49823e-08	2.65926	Gibberellin 2-beta-dioxygenase
Gibberellin related	MsG0180005519.01	1.42005e-09	-1.65991	Gibberellin 20 oxidase 1
Gibberellin related	MsG0880046675.01	2.3452e-15	-3.73231	AarF domain-containing kinase, Transcription factor SRM1, transcription factor MYBS1
Gibberellin related	MsG0380016052.01	2.92874e-18	-2.91088	Probable E3 ubiquitin-protein ligase XERICO
Gibberellin related	MsG0680034385.01	5.3e-10	-8.12787	Gibberellin receptor GID1, Probable carboxylesterase 18
Gibberellin related	MsG0680034380.01	3.97e-34	-10.9161	Gibberellin receptor GID1, Probable carboxylesterase 18
Gibberellin related	MsG0180000605.01	2.73e-05	-1.28837	Gibberellin receptor GID1, Probable carboxylesterase 17
Gibberellin related	MsG0680034383.01	8.08e-28	-2.12731	Gibberellin receptor GID1, Probable carboxylesterase 18
Gibberellin related	MsG0180004541.01	4.48e-43	-2.39817	Gibberellin receptor GID1C
Gibberellin related	MsG0180005987.01	1.87e-09	3.75391	Gibberellin receptor GID1, Probable carboxylesterase 17
Gibberellin related	Medicago_sativa_newGene_12169	3.65e-15	-2.19574	Gibberellin receptor GID1, Tuliposide B-converting enzyme 1
Gibberellin related	MsG0480020974.01	3.27e-11	-2.43441	DELLA protein, Scarecrow-like protein 14
Gibberellin related	MsG0480021764.01	2.16e-25	-2.18732	DELLA protein, Scarecrow-like protein 23
Gibberellin related	MsG0280011040.01	4.61e-09	-1.02157	DELLA protein, Scarecrow-like protein 14
Gibberellin related	MsG0880042740.01	1.24e-24	6.06649	DELLA protein, Protein NODULATION SIGNALING PATHWAY 1
Gibberellin related	MsG0380015272.01	1.65e-17	-3.51323	DELLA protein 1
Gibberellin related	MsG0680033096.01	1.38e-21	1.2041	DELLA protein, Protein NLP7
Gibberellin related	MsG0480021018.01	1.42e-20	-2.24845	DELLA protein, Scarecrow-like protein 14
Gibberellin related	MsG0880046208.01	4.28e-06	2.58174	DELLA protein, Scarecrow-like protein 28
Gibberellin related	MsG0280007862.01	0.000410635	-2.42991	DELLA protein RGL2
Gibberellin related	MsG0780038783.01	4.72e-15	-2.46732	DELLA protein, Scarecrow-like protein 9
Gibberellin related	MsG0480021771.01	4.95e-05	-2.32481	DELLA protein, Scarecrow-like protein 3
Gibberellin related	MsG0580024328.01	2.51e-08	1.64368	DELLA protein, Scarecrow-like protein 3
Gibberellin related	MsG0280007861.01	2.33e-10	-3.85268	DELLA protein RGL2
Gibberellin related	MsG0280011041.01	3.05e-117	-2.02788	DELLA protein, Scarecrow-like protein 9
Gibberellin related	MsG0480021163.01	2.09e-15	-4.67038	DELLA protein, Protein NLP8
Gibberellin related	MsG0380015408.01	1.06e-68	3.30383	DELLA protein, Scarecrow-like protein 1
Gibberellin related	MsG0480021019.01	5.81e-05	-1.67983	DELLA protein, Scarecrow-like protein 14
Gibberellin related	MsG0580030094.01	2.97e-06	-1.03321	DELLA protein, Scarecrow-like transcription factor PAT1
Gibberellin related	Medicago_sativa_newGene_11768	2.84e-09	2.73608	Phytochrome-interacting factor 3, Transcription factor bHLH87
Gibberellin related	MsG0780038108.01	5.1e-52	-5.32026	Phytochrome-interacting factor 3, Transcription factor UNE10
Gibberellin related	MsG0180000277.01	7.83e-07	4.02869	Phytochrome-interacting factor 3, Transcription factor SPATULA
Gibberellin related	MsG0780038030.01	7.57e-149	-5.36902	Phytochrome-interacting factor 3, Transcription factor UNE10
Gibberellin related	MsG0780040838.01	1.24e-44	-3.28281	Phytochrome-interacting factor 4, Transcription factor PIF1
Gibberellin related	MsG0180003998.01	9.49e-11	-3.09353	Phytochrome-interacting factor 4, Transcription factor bHLH7
Gibberellin related	MsG0180003748.01	2.52e-17	-2.37702	Phytochrome-interacting factor 4, Transcription factor PIF1
Gibberellin related	MsG0380013499.01	3.29e-11	-2.76625	Phytochrome-interacting factor 4, Transcription factor PHYTOCHROME INTERACTING FACTOR-LIKE 13
Abscisic acid related	MsG0380017676.01	1.87549e-08	-1.63466	lachrymatory-factor synthase
Abscisic acid related	MsG0180005450.01	1.50351e-05	-3.92314	Low-temperature-induced 65 kDa protein
Abscisic acid related	MsG0480023991.01	0.000107006	-1.5315	Protein PLASTID MOVEMENT IMPAIRED 1
Abscisic acid related	MsG0280007911.01	9.22103e-44	5.16924	Disease resistance response protein Pi49
Abscisic acid related	MsG0480023990.01	7.19158e-11	-2.55648	Protein PLASTID MOVEMENT IMPAIRED 1
Abscisic acid related	MsG0880047084.01	1.40469e-38	6.22401	ABA-responsive protein ABR18
Abscisic acid related	MsG0380017674.01	0.000224538	-1.26304	lachrymatory-factor synthase
Abscisic acid related	MsG0180002184.01	1.90183e-14	-2.00896	Protein RETARDED ROOT GROWTH-LIKE
Abscisic acid related	MsG0280007908.01	3.30197e-41	8.72277	Class-10 pathogenesis-related protein 1
Abscisic acid related	MsG0280007906.01	3.04608e-43	8.45996	Class-10 pathogenesis-related protein 1
Abscisic acid related	MsG0280007914.01	1.45409e-248	3.52734	ABA-responsive protein ABR17
Abscisic acid related	MsG0280007910.01	4.43286e-34	10.5507	Class-10 pathogenesis-related protein 1
Abscisic acid related	MsG0380012561.01	3.86413e-08	-6.49172	Ninja-family protein AFP3
Abscisic acid related	Medicago_sativa_newGene_6652	5.63827e-24	-4.2718	Zinc finger protein 4
Abscisic acid related	MsG0880047085.01	8.21226e-17	6.65212	ABA-responsive protein ABR18
Abscisic acid related	MsG0680035308.01	1.38289e-18	-3.70636	Protein PLASTID MOVEMENT IMPAIRED 1
Abscisic acid related	MsG0180005449.01	3.185e-69	-2.59979	Low-temperature-induced 65 kDa
Abscisic acid related	MsG0880046630.01	2.4333e-26	-1.45655	Inorganic pyrophosphatase TTM1
Abscisic acid related	MsG0580028051.01	1.07104e-10	1.5341	Calmodulin-binding receptor-like cytoplasmic kinase 1
Abscisic acid related	MsG0180005442.01	8.5279e-60	-2.59007	F-box protein PP2-B11
Abscisic acid related	MsG0480021869.01	2.38165e-27	-1.50424	Norbelladine synthase
Abscisic acid related	MsG0280007912.01	9.34182e-10	1.24812	ABA-responsive protein ABR17
Abscisic acid related	MsG0280007916.01	3.54597e-25	3.03065	ABA-responsive protein ABR17
Abscisic acid related	MsG0180001130.01	2.94946e-06	-3.08091	Protein C2-DOMAIN ABA-RELATED 9
Abscisic acid related	Medicago_sativa_newGene_1872	1.23755e-08	1.37533	Protein C2-DOMAIN ABA-RELATED 3
Abscisic acid related	MsG0380016996.01	7.84676e-06	1.28767	Dual specificity protein phosphatase PHS1
Abscisic acid related	MsG0580025558.01	6.9068e-112	3.51129	Abscisic acid receptor PYL1
Abscisic acid related	MsG0380015520.01	9.14704e-07	2.36072	Abscisic acid receptor PYL4
Abscisic acid related	MsG0480018569.01	2.48933e-10	2.2892	Abscisic acid receptor PYL4
Abscisic acid related	MsG0680031240.01	2.9263e-20	1.99819	E3 ubiquitin-protein ligase RGLG1
Abscisic acid related	MsG0680031966.01	1.24945e-05	1.33619	E3 ubiquitin-protein ligase RGLG1
Abscisic acid related	MsG0480022455.01	5.50566e-05	-1.21886	RNA polymerase II C-terminal domain phosphatase-like 1
Abscisic acid related	MsG0580028807.01	6.72e-15	-1.83002	Protein phosphatase 2C 3, AIP1
Abscisic acid related	MsG0080048230.01	6.4e-12	-8.24494	Protein phosphatase 2C 51, PP2C51
Abscisic acid related	Medicago_sativa_newGene_14100	0.00131849	-3.25399	Protein phosphatase 2C, putative protein-serine/threonine phosphatase
Abscisic acid related	MsG0580029038.01	7.74e-17	-2.0002	Probable protein phosphatase 2C 49
Abscisic acid related	MsG0880045160.01	6.75e-05	-1.5764	Protein phosphatase 2C 56
Abscisic acid related	MsG0280008343.01	5.56e-43	-7.28145	Probable protein phosphatase 2C 6
Abscisic acid related	MsG0380017292.01	1.47e-12	-1.13946	probable protein phosphatase 2C 53
Abscisic acid related	MsG0180000980.01	3.5e-25	-6.85017	Protein phosphatase 2C 51
Abscisic acid related	MsG0880046092.01	1.6e-24	3.84252	Serine/threonine-protein kinase SRK2, Serine/threonine-protein kinase SAPK3
Abscisic acid related	MsG0880046094.01	3.87e-08	1.94581	Serine/threonine-protein kinase SRK2, Serine/threonine-protein kinase SAPK3
Abscisic acid related	MsG0480023189.01	1.83e-21	-1.28763	Serine/threonine-protein kinase SRK2, Serine/threonine-protein kinase SRK2B
Abscisic acid related	Medicago_sativa_newGene_5198	4.63e-14	-1.06618	Serine/threonine-protein kinase SRK2, Serine/threonine-protein kinase SRK2I
Abscisic acid related	MsG0480023257.01	0.00400243	-1.98315	Serine/threonine-protein kinase SRK2, Serine/threonine-protein kinase SAPK1
Abscisic acid related	MsG0880043905.01	9.22e-19	-1.85676	ABA responsive element binding factor, ABSCISIC ACID-INSENSITIVE 5-like protein 2
Abscisic acid related	MsG0380017145.01	3.07e-05	2.15226	ABA responsive element binding factor, ABSCISIC ACID-INSENSITIVE 5-like protein 5
Abscisic acid related	MsG0780040310.01	2.44e-09	1.50819	ABA responsive element binding factor, ABSCISIC ACID-INSENSITIVE 5-like protein 2
Abscisic acid related	Medicago_sativa_newGene_14088	1.46e-08	-1.37768	ABA responsive element binding factor, ABSCISIC ACID-INSENSITIVE 5-like protein 7
Ethylene related	MsG0280007305.01	1.95111e-07	-7.36594	Mitogen-activated protein kinase kinase 4/5, Protein LIGHT-DEPENDENT SHORT HYPOCOTYLS 1
Ethylene related	MsG0480023094.01	1.03644e-12	-2.84566	Mitogen-activated protein kinase kinase 4/5, Protein LIGHT-DEPENDENT SHORT HYPOCOTYLS 10
Ethylene related	MsG0780040751.01	2.79812e-11	-1.70679	Mitogen-activated protein kinase kinase 4/5, Protein LIGHT-DEPENDENT SHORT HYPOCOTYLS 3
Ethylene related	MsG0780041333.01	0.000889389	1.13156	Ethylene receptor, ETR1
Ethylene related	MsG0280009552.01	1.54667e-20	1.38013	Serine/threonine-protein kinase CTR1, Probable LRR receptor-like serine/threonine-protein kinase At5g37450
Ethylene related	MsG0580028266.01	0.00066992	-2.04831	Serine/threonine-protein kinase CTR1
Ethylene related	MsG0580027964.01	0.00580782	-2.89239	Serine/threonine-protein kinase CTR1
Ethylene related	MsG0580025151.01	3.43095e-25	3.39823	Serine/threonine-protein kinase CTR1, Serine/threonine-protein kinase STY17
Ethylene related	MsG0380017305.01	8.94184e-08	-1.71009	Serine/threonine-protein kinase CTR1, LRR receptor-like serine/threonine-protein kinase ERL2
Ethylene related	MsG0580029523.01	3.96241e-07	-2.01418	Ethylene-insensitive protein 3, ETHYLENE INSENSITIVE 3-like 1 protein
Ethylene related	MsG0580029522.01	0.00405823	-1.01784	Ethylene-insensitive protein 3, ETHYLENE INSENSITIVE 3-like 1 protein
Ethylene related	Medicago_sativa_newGene_10569	7.23899e-21	6.05613	Ethylene-responsive transcription factor 1, Ethylene-responsive transcription factor 1B
Ethylene related	Medicago_sativa_newGene_10543	2.17503e-07	2.40623	Ethylene-responsive transcription factor 1
Ethylene related	MsG0180003836.01	7.40654e-11	8.26969	Ethylene-responsive transcription factor 1, Ethylene-responsive transcription factor 1B
Ethylene related	MsG0180001804.01	5.25189e-16	3.90899	Ethylene-responsive transcription factor 1, Ethylene-responsive transcription factor 1B
Ethylene related	MsG0180004079.01	7.16206e-28	-2.26198	Ethylene-responsive transcription factor 1, Ethylene-response factor C3
Ethylene related	MsG0180003834.01	8.46744e-18	9.22765	Ethylene-responsive transcription factor 1, Ethylene-responsive transcription factor 1B
Ethylene related	MsG0280011264.01	1.84479e-16	2.06718	Transcription factor MYBS3
Ethylene related	MsG0780041652.01	1.66644e-24	1.52517	wound-induced protein, Pro-hevein
Brassinolide related	MsG0680035455.01	5.25e-07	-3.39573	Brassinosteroid insensitive 1-associated receptor kinase 1, PR5-like receptor kinase, LEAF RUST 10 DISEASE-RESISTANCE LOCUS RECEPTOR-LIKE PROTEIN KINASE-like 2.5 isoform X3
Brassinolide related	MsG0880042084.01	3.16e-11	-9.02423	Brassinosteroid insensitive 1-associated receptor kinase 1, G-type lectin S-receptor-like serine/threonine-protein kinase RLK1
Brassinolide related	MsG0880042416.01	5.69e-28	-6.3608	Brassinosteroid insensitive 1-associated receptor kinase 1, G-type lectin S-receptor-like serine/threonine-protein kinase RLK1
Brassinolide related	MsG0780041468.01	9.8e-11	-1.22812	Brassinosteroid insensitive 1-associated receptor kinase 1, Probable receptor-like protein kinase At2g42960
Brassinolide related	MsG0280010739.01	2.53e-10	1.63925	Brassinosteroid insensitive 1-associated receptor kinase 1, Probable L-type lectin-domain containing receptor kinase VII.2
Brassinolide related	MsG0780039286.01	5.63e-09	-2.90512	Brassinosteroid insensitive 1-associated receptor kinase 1, Receptor protein kinase-like protein ZAR1
Brassinolide related	MsG0480022066.01	3.26e-18	-4.14811	Brassinosteroid insensitive 1-associated receptor kinase 1, G-type lectin S-receptor-like serine/threonine-protein kinase At4g27290
Brassinolide related	MsG0580029296.01	1.06e-09	3.44468	Brassinosteroid insensitive 1-associated receptor kinase 1, Probable leucine-rich repeat receptor-like serine/threonine-protein kinase At3g14840
Brassinolide related	MsG0180005941.01	1.13e-09	1.30465	Brassinosteroid insensitive 1-associated receptor kinase 1, Probable leucine-rich repeat receptor-like protein kinase At1g68400
Brassinolide related	MsG0180000976.01	2.95e-31	-2.33878	Brassinosteroid insensitive 1-associated receptor kinase 1, Rust resistance kinase Lr10
Brassinolide related	MsG0080048204.01	0.00250445	1.49053	Brassinosteroid insensitive 1-associated receptor kinase 1, Rust resistance kinase Lr10
Brassinolide related	MsG0180000958.01	3.33e-14	-3.77295	Brassinosteroid insensitive 1-associated receptor kinase 1, Rust resistance kinase Lr10
Brassinolide related	MsG0880046319.01	1.89e-07	-2.62239	Brassinosteroid insensitive 1-associated receptor kinase 1, Cysteine-rich receptor-like protein kinase 42
Brassinolide related	MsG0280010262.01	1.72e-06	5.51073	Brassinosteroid insensitive 1-associated receptor kinase 1, G-type lectin S-receptor-like serine/threonine-protein kinase SD2-5
Brassinolide related	MsG0180005687.01	4.51e-09	-2.48056	Brassinosteroid insensitive 1-associated receptor kinase 1, Cysteine-rich receptor-like protein kinase 25
Brassinolide related	MsG0580025739.01	0.00575398	1.38752	Brassinosteroid insensitive 1-associated receptor kinase 1, Cysteine-rich receptor-like protein kinase 2
Brassinolide related	MsG0180000900.01	0.0025556	3.99561	Brassinosteroid insensitive 1-associated receptor kinase 1, Rust resistance kinase Lr10
Brassinolide related	MsG0180000979.01	1.76e-19	11.1281	Brassinosteroid insensitive 1-associated receptor kinase 1, Rust resistance kinase Lr10
Brassinolide related	MsG0680035451.01	2.48e-05	-2.65079	Brassinosteroid insensitive 1-associated receptor kinase 1, LEAF RUST 10 DISEASE-RESISTANCE LOCUS RECEPTOR-LIKE PROTEIN KINASE-like 2.5
Brassinolide related	MsG0280009143.01	2.81e-10	8.50293	Brassinosteroid insensitive 1-associated receptor kinase 1, Probable receptor-like protein kinase At5g20050
Brassinolide related	MsG0180000962.01	0.00959684	-1.8622	Brassinosteroid insensitive 1-associated receptor kinase 1, Rust resistance kinase Lr10
Brassinolide related	MsG0180000971.01	0.000100612	-3.00551	Brassinosteroid insensitive 1-associated receptor kinase 1, Rust resistance kinase Lr10
Brassinolide related	MsG0880046769.01	0.000679293	-3.66244	Brassinosteroid insensitive 1-associated receptor kinase 1, G-type lectin S-receptor-like serine/threonine-protein kinase LECRK3
Brassinolide related	MsG0180000901.01	5.22e-15	9.81161	Brassinosteroid insensitive 1-associated receptor kinase 1, Rust resistance kinase Lr10
Brassinolide related	MsG0480022450.01	9.2e-16	-3.33485	Brassinosteroid insensitive 1-associated receptor kinase 1, Rust resistance kinase Lr10
Brassinolide related	MsG0180000599.01	9.43e-12	-4.0799	Brassinosteroid insensitive 1-associated receptor kinase 1, G-type lectin S-receptor-like serine/threonine-protein kinase SD2-5
Brassinolide related	MsG0180000931.01	0.00266258	-1.68237	Brassinosteroid insensitive 1-associated receptor kinase 1, Rust resistance kinase Lr10
Brassinolide related	MsG0380016485.01	1.11e-22	5.12186	Brassinosteroid insensitive 1-associated receptor kinase 1, Probable inactive receptor kinase At4g23740
Brassinolide related	Medicago_sativa_newGene_1487	2.04e-05	2.30858	Brassinosteroid insensitive 1-associated receptor kinase 1, G-type lectin S-receptor-like serine/threonine-protein kinase At1g34300
Brassinolide related	MsG0180000937.01	9.08e-08	-4.06748	Brassinosteroid insensitive 1-associated receptor kinase 1, Rust resistance kinase Lr10
Brassinolide related	MsG0280009112.01	1.03e-13	9.42746	Brassinosteroid insensitive 1-associated receptor kinase 1, Probable receptor-like protein kinase At5g20050
Brassinolide related	MsG0780037910.01	6.07e-22	-3.38014	Brassinosteroid insensitive 1-associated receptor kinase 1, Probable LRR receptor-like serine/threonine-protein kinase At1g53430
Brassinolide related	MsG0280008747.01	0.00286056	3.93139	Brassinosteroid insensitive 1-associated receptor kinase 1, CRust resistance kinase Lr10
Brassinolide related	MsG0080047935.01	9.01e-05	1.61207	Brassinosteroid insensitive 1-associated receptor kinase 1, PR5-like receptor kinase
Brassinolide related	MsG0180000961.01	0.000194073	-3.01874	Brassinosteroid insensitive 1-associated receptor kinase 1, Rust resistance kinase Lr10
Brassinolide related	MsG0280006433.01	0.000384946	1.27956	Brassinosteroid insensitive 1-associated receptor kinase 1, BRASSINOSTEROID INSENSITIVE 1-associated receptor kinase 1
Brassinolide related	MsG0880042417.01	2.35e-18	-5.87509	Brassinosteroid insensitive 1-associated receptor kinase 1, G-type lectin S-receptor-like serine/threonine-protein kinase RLK1
Brassinolide related	MsG0280009745.01	6.51e-33	7.3648	Brassinosteroid insensitive 1-associated receptor kinase 1, Cold-responsive protein kinase 1
Brassinolide related	MsG0180000930.01	4.12e-10	2.0975	Brassinosteroid insensitive 1-associated receptor kinase 1, Rust resistance kinase Lr10
Brassinolide related	MsG0280011404.01	0.000134512	-1.97631	Brassinosteroid insensitive 1-associated receptor kinase 1, G-type lectin S-receptor-like serine/threonine-protein kinase SD2-5
Brassinolide related	MsG0580024477.01	1.24e-23	2.46209	Brassinosteroid insensitive 1-associated receptor kinase 1, Cold-responsive protein kinase 1
Brassinolide related	MsG0880044486.01	4.82e-20	1.4689	Brassinosteroid insensitive 1-associated receptor kinase 1, Cold-responsive protein kinase 1
Brassinolide related	MsG0780039966.01	5.29e-06	2.01694	Brassinosteroid insensitive 1-associated receptor kinase 1, LEAF RUST 10 DISEASE-RESISTANCE LOCUS RECEPTOR-LIKE PROTEIN KINASE-like 2.1
Brassinolide related	MsG0180000949.01	1.76e-07	-4.02398	Brassinosteroid insensitive 1-associated receptor kinase 1, Rust resistance kinase Lr10
Brassinolide related	MsG0580027208.01	9.02e-30	-2.18436	Brassinosteroid insensitive 1-associated receptor kinase 1, Protein NSP-INTERACTING KINASE 1
Brassinolide related	Medicago_sativa_newGene_1880	6.49e-11	8.52742	Brassinosteroid insensitive 1-associated receptor kinase 1, BRASSINOSTEROID INSENSITIVE 1-associated receptor kinase 1
Brassinolide related	MsG0480023128.01	1.26e-13	-1.09874	Brassinosteroid insensitive 1-associated receptor kinase 1, Probable LRR receptor-like serine/threonine-protein kinase RFK1
Brassinolide related	MsG0380017131.01	1.91e-28	-2.76441	BRI1 kinase inhibitor 1
Brassinolide related	MsG0380014498.01	1.02e-06	-3.49194	BR-signaling kinase, putative ankyrin repeat-containing domain, PGG domain-containing protein
Brassinolide related	MsG0280007090.01	8.74e-05	-4.50799	BR-signaling kinase, probable serine/threonine-protein kinase BSK3
Brassinolide related	MsG0880046059.01	0.000215638	1.54894	BR-signaling kinase, Serine/threonine-protein kinase BSK2
Brassinolide related	MsG0380014097.01	1.56e-11	-2.97641	BR-signaling kinase, LRR receptor-like kinase
Brassinolide related	MsG0780039676.01	5.86e-28	1.66909	BR-signaling kinase, Serine/threonine-protein kinase BSK3
Brassinolide related	MsG0580024930.01	1.41e-12	1.09018	Brassinosteroid resistant 1/2
Brassinolide related	MsG0080048057.01	0.000413493	-2.81574	Xyloglucan:xyloglucosyl transferase TCH4, Probable xyloglucan endotransglucosylase/hydrolase protein 25
Brassinolide related	MsG0880045915.01	0.00226337	1.26388	Cyclin-D3-2
Brassinolide related	MsG0280010268.01	0.000461301	-1.43647	Receptor-like protein kinase THESEUS 1
Brassinolide related	MsG0280010563.01	1.08196e-08	-1.007	Serine/threonine-protein phosphatase BSL3
Brassinolide related	MsG0280010561.01	1.08598e-11	1.13189	Serine/threonine-protein phosphatase BSL3
Brassinolide related	MsG0580024665.01	6.5433e-11	-6.23455	Ent-kaurenoic acid monooxygenase, Beta-amyrin 11-oxidase
Brassinolide related	MsG0580024666.01	1.82449e-09	-5.19119	Ent-kaurenoic acid monooxygenase, Beta-amyrin 11-oxidase
Brassinolide related	MsG0580024673.01	4.02035e-17	-5.7182	Ent-kaurenoic acid monooxygenase, Beta-amyrin 11-oxidase
Brassinolide related	MsG0580024955.01	2.32719e-22	1.42791	Cytochrome P450 90B1
Brassinolide related	MsG0580029190.01	9.22999e-10	-2.94068	Cytochrome P450 90A1
Brassinolide related	MsG0880042745.01	6.23706e-95	-3.85463	Typhasterol/6-deoxotyphasterol 2alpha-hydroxylase, Trimethyltridecatetraene synthase
Brassinolide related	MsG0880042748.01	8.32485e-114	-9.19565	Typhasterol/6-deoxotyphasterol 2alpha-hydroxylase, Trimethyltridecatetraene synthase
Brassinolide related	MsG0880046727.01	2.94937e-05	3.1849	Cytochrome P450 734A1
Jasmonate related	MsG0780036759.01	0.000647847	-4.20275	Allene oxide cyclase
Jasmonate related	MsG0180000197.01	0.00149893	-1.93915	Allene oxide synthase 1
Jasmonate related	MsG0180004020.01	3.77259e-06	1.50873	4-coumarate--CoA ligase-like 9
Jasmonate related	Medicago_sativa_newGene_3279	1.97967e-25	2.957	4-coumarate--CoA ligase-like 4 O
Jasmonate related	MsG0580028162.01	3.97799e-26	4.0477	pheophorbidase, Methylesterase 17
Jasmonate related	MsG0580028161.01	3.52565e-15	2.88495	Pheophorbidase, Methylesterase 17
Jasmonate related	MsG0880045796.01	2.42742e-07	3.54353	(R)-mandelonitrile lyase, Salicylic acid-binding protein 2
Jasmonate related	MsG0080048387.01	7.60788e-07	3.42874	(R)-mandelonitrile lyase, Salicylic acid-binding protein 2
Jasmonate related	MsG0880043041.01	7.06e-09	-1.75686	Jasmonoyl--L-amino acid synthetase JAR4
Jasmonate related	MsG0880045843.01	8.07e-11	-2.51906	Jasmonic acid-amino synthetase
Jasmonate related	MsG0180000223.01	3.07e-34	-3.157	Jasmonic acid-amino synthetase
Jasmonate related	Medicago_sativa_newGene_3727	4.42e-12	1.30362	Coronatine-insensitive protein 1, Histone deacetylase HDT1
Jasmonate related	MsG0880044895.01	0.00292634	-1.75064	Coronatine-insensitive protein 1
Jasmonate related	MsG0280007019.01	0.000137387	-4.68412	Protein TIFY 5A
Jasmonate related	MsG0680034607.01	0.0049576	-1.75047	protein YLS3
Jasmonate related	MsG0280007633.01	8.61e-14	-3.19504	Protein TIFY 6B
Jasmonate related	MsG0280008436.01	0.000751261	-2.76005	Protein TIFY 10B
Jasmonate related	MsG0580024590.01	7.26e-09	-9.99995	Protein TIFY 10B
Jasmonate related	MsG0880047288.01	5.22e-19	-2.01458	Protein TIFY 3
Jasmonate related	Medicago_sativa_newGene_14179	0.000328447	-4.3333	protein TIFY 5A
Jasmonate related	Medicago_sativa_newGene_14749	1.2e-74	-2.4974	Protein TIFY 4B
Jasmonate related	MsG0880042776.01	5.45e-08	-3.43786	Protein TIFY 11B
Jasmonate related	Medicago_sativa_newGene_14125	3.08e-08	-3.67505	Transcription factor MYC2, Basic helix-loop-helix protein A
Jasmonate related	MsG0280011449.01	5.5e-21	-5.99276	Transcription factor bHLH25
Jasmonate related	MsG0880045185.01	2.25e-10	-4.61347	Transcription factor MYC1
Jasmonate related	MsG0880045184.01	2.24e-14	-5.80358	Transcription factor MYC2
Jasmonate related	MsG0480020709.01	4.56e-11	8.5373	Transcription factor FER-LIKE IRON DEFICIENCY-INDUCED TRANSCRIPTION FACTOR
Jasmonate related	MsG0880042990.01	5.27e-05	-2.08074	Transcription factor MTB1
Jasmonate related	MsG0580025532.01	2.8e-30	-1.56066	Transcription factor MYC2
Jasmonate related	Medicago_sativa_newGene_3911	5.42e-08	5.61872	Transcription factor bHLH19
Jasmonate related	MsG0580025555.01	4.83e-19	-1.65951	Transcription factor MYC2
Jasmonate related	MsG0780039873.01	7.06e-69	-5.32106	Transcription factor NAI1
Jasmonate related	MsG0280011451.01	8.91e-14	-9.78789	Transcription factor bHLH25
Jasmonate related	MsG0880046036.01	6.53e-24	-2.46955	Transcription factor bHLH19
Jasmonate related	MsG0480018292.01	1.98e-08	-2.38695	Transcription factor bHLH25
Salicylic acid related	MsG0580028162.01	3.98e-26	4.0477	Pheophorbidase, Methylesterase 17
Salicylic acid related	MsG0580028161.01	3.53e-15	2.88495	pheophorbidase, Methylesterase 17
Salicylic acid related	MsG0080048650.01	1.47e-06	-2.54448	Calmodulin-binding protein 60 B
Salicylic acid related	MsG0580029399.01	9.22e-57	-5.26231	1-phosphatidylinositol-4-phosphate 5-kinase, LOW QUALITY PROTEIN: protein ACCELERATED CELL DEATH 6-like
Salicylic acid related	MsG0080048387.01	7.61e-07	3.42874	(R)-mandelonitrile lyase, Salicylic acid-binding protein 2
Salicylic acid related	MsG0480022495.01	4.25e-06	-3.42351	Calmodulin-binding protein 60 B
Salicylic acid related	MsG0880045796.01	2.43e-07	3.54353	Salicylic acid-binding protein 2
Salicylic acid related	MsG0880046675.01	2.35e-15	-3.73231	Transcription factor SRM1
Salicylic acid related	MsG0780040436.01	5.17e-05	-1.2075	BTB/POZ domain and ankyrin repeat-containing protein NOOT1
Salicylic acid related	MsG0180004956.01	3.93e-11	-6.36976	Transcription factor TGA4
Salicylic acid related	MsG0780040442.01	0.000453203	1.02188	Transcription factor TGA, Transcription factor HBP-1b(c1)
Salicylic acid related	MsG0580027503.01	7.84e-20	-3.13786	Transcription factor TGA3
Salicylic acid related	MsG0480020539.01	3.43e-07	2.00002	Transcription factor TGA9
Salicylic acid related	MsG0280010515.01	3.95e-12	1.89025	Transcription factor TGA9
Salicylic acid related	MsG0580027324.01	0.00027437	-4.56487	Transcription factor PERIANTHIA
Salicylic acid related	MsG0780039251.01	1.55e-06	-1.42483	Transcription factor TGA
Salicylic acid related	MsG0480023501.01	1.28e-05	-3.67494	Transcription factor TGA, Protein DOG1-like 2
Salicylic acid related	MsG0580027502.01	1.82e-11	-2.15473	Transcription factor TGA7
Salicylic acid related	MsG0580027569.01	8.02e-30	-2.52328	Transcription factor TGA3
Salicylic acid related	MsG0480023363.01	2.22e-12	2.11111	Transcription factor TGA4
Salicylic acid related	MsG0880047503.01	0.000482119	2.73943	Pathogenesis-related protein PR-1
Salicylic acid related	MsG0280006552.01	1.62e-13	-5.09667	Pathogenesis-related protein 1
Salicylic acid related	MsG0280007934.01	1.24e-217	11.9448	Pathogenesis-related protein 1
Salicylic acid related	MsG0280006553.01	2.74e-12	-3.9813	Pathogenesis-related protein 1
Salicylic acid related	MsG0280006548.01	1.46e-06	3.52602	Pathogenesis-related protein 1
