# Supplementary material for: Uncovering early transcriptional regulation during adventitious root formation in Medicago sativa
Source: BMC Plant Biol. 2023 Apr 4;23:176. doi: 10.1186/s12870-023-04168-0 (PMC10074720; doi:10.1186/s12870-023-04168-0)
Supplement: Supplementary file 3 — Additional file 3: Table S6. List of annotated hormone related DEGs up-regulated or down-regulated in AR primordium formation stage verse induction stage. [file 12870_2023_4168_MOESM3_ESM.xls]

## Sheet: Sheet1
Table S6 List of annotated hormone related DEGs up-regulated or down-regulated in AR primordium formation stage verse induction stage
Category	Gene ID	FDR	log2FC	Annotation
Auxin related	MsG0580026558.01	4.71707e-07	1.60071	Protein BIG GRAIN 1-like E
Auxin related	MsG0780041557.01	5.5538e-06	-1.65754	Protein AUXIN RESPONSE 4, AXR4
Auxin related	Medicago_sativa_newGene_7231	0.00166081	-1.41095	alpha/beta-gliadin-like
Auxin related	MsG0180003943.01	3.39756e-10	7.08374	VAN3-binding protein
Auxin related	MsG0280009794.01	7.52672e-12	2.06197	Interactor of constitutive active ROPs 4
Auxin related	MsG0880044229.01	1.36423e-05	-2.08016	Auxin-responsive protein SAUR78
Auxin related	MsG0380017267.01	1.27052e-10	8.62036	Transcription factor KUA1
Auxin related	MsG0880046135.01	8.32146e-20	-1.38101	Transcription factor KUA1
Auxin related	MsG0880047364.01	0.00582801	1.13124	Protein BIG GRAIN 1-like B
Auxin related	MsG0780036243.01	0.000200298	2.53438	Myb-related protein 306
Auxin related	MsG0480021976.01	5.41139e-37	-1.61147	F-box/LRR-repeat MAX2 homolog A
Auxin related	MsG0780036689.01	1.20659e-09	2.11692	Auxin transport protein BIG
Auxin related	MsG0880044331.01	1.5187e-20	1.0023	Trifunctional UDP-glucose 4,6-dehydratase/UDP-4-keto-6-deoxy-D-glucose 3,5-epimerase/UDP-4-keto-L-rhamnose-reductase RHM1
Auxin related	MsG0580029169.01	2.48604e-13	1.03178	Auxin transporter-like protein 1, LAX1
Auxin related	MsG0480018609.01	1.72849e-26	-1.72092	Auxin transporter-like protein 4, LAX4
Auxin related	MsG0480021449.01	6.0682e-22	3.93068	Auxin transporter-like protein 5,LAX5
Auxin related	MsG0480021450.01	9.82967e-13	4.92075	Auxin transporter-like protein 5, LAX5
Auxin related	MsG0480021454.01	2.48886e-26	4.41705	Auxin transporter-like protein 5, LAX5
Auxin related	MsG0180001113.01	2.04948e-09	-1.51041	Auxin efflux carrier component 4, PIN4
Auxin related	MsG0180001033.01	1.66798e-09	2.07268	Auxin efflux carrier component 6, PIN6
Auxin related	MsG0180001015.01	8.60396e-08	1.89557	Auxin efflux carrier component 6, PIN6
Auxin related	MsG0780039811.01	1.06e-05	2.59423	Auxin efflux carrier family protein, provicilin, Vicilin
Auxin related	MsG0680035708.01	0.00167843	1.29311	Auxin-responsive protein IAA27
Auxin related	MsG0180004160.01	1.69125e-25	-2.39153	Auxin-induced protein 22B
Auxin related	MsG0580029874.01	0.000497549	-1.1911	Auxin-responsive protein IAA9
Auxin related	MsG0780041427.01	8.7947e-26	-2.99643	Auxin-responsive protein IAA20
Auxin related	MsG0780040694.01	0.000867729	1.17774	Auxin-induced protein AUX28
Auxin related	MsG0180004748.01	2.60657e-06	-1.68791	Auxin-responsive protein IAA30
Auxin related	MsG0480023832.01	6.42797e-08	-1.03964	Auxin-responsive protein IAA27
Auxin related	MsG0780040698.01	6.16284e-14	1.97794	Auxin-induced protein AUX28
Auxin related	MsG0180003907.01	4.23779e-19	-2.07491	Auxin-induced protein 22D
Auxin related	MsG0380017095.01	1.03961e-07	1.16411	Transport inhibitor response 1, F-box protein FBX14
Auxin related	MsG0880042986.01	2.03527e-07	1.11115	Auxin response factor 9
Auxin related	MsG0180000077.01	9.92548e-07	1.93964	Auxin response factor 5
Auxin related	Medicago_sativa_newGene_14379	5.05e-20	2.29095	Auxin response factor 8
Auxin related	MsG0580028776.01	0.000207684	1.02784	Auxin response factor 8
Auxin related	MsG0480020825.01	8.11534e-06	-1.05979	Auxin response factor 4
Auxin related	MsG0280011245.01	2.57656e-05	1.67495	IAA-amino acid hydrolase ILR1-like 1
Auxin related	MsG0880042515.01	0.00753793	1.03987	IAA-amino acid hydrolase ILR1-like 4
Auxin related	MsG0480023048.01	2.94166e-10	-1.15886	Probable acyl-activating enzyme 18
Auxin related	MsG0880044334.01	3.93e-05	1.13288	Auxin responsive GH3 gene family, Pentatricopeptide repeat-containing protein At1g03560
Auxin related	MsG0580027191.01	1.37e-19	-2.07464	Auxin responsive GH3 gene family, Probable indole-3-acetic acid-amido synthetase GH3.1
Auxin related	MsG0580027033.01	6.14e-31	-2.26233	Auxin responsive GH3 gene family, Probable indole-3-acetic acid-amido synthetase GH3.1
Auxin related	MsG0580024778.01	2.21e-06	-1.38995	Auxin responsive GH3 gene family, Probable indole-3-acetic acid-amido synthetase GH3.1
Auxin related	MsG0780041786.01	9.84e-10	1.36951	Auxin-responsive protein SAUR32
Auxin related	MsG0380018040.01	3.77e-31	-2.05946	SAUR family protein, Auxin-induced protein X10A
Auxin related	MsG0780040949.01	3.33e-08	1.15183	SAUR family protein
Auxin related	MsG0880042948.01	3.04e-30	-1.48165	Auxin-responsive protein SAUR32
Auxin related	MsG0480023587.01	1.16e-09	-1.17833	SAUR family protein
Auxin related	MsG0280009603.01	0.000642339	-1.25976	Auxin-responsive protein SAUR72
Auxin related	MsG0480021358.01	2.55e-10	-1.63363	Auxin-induced protein X10A
Auxin related	MsG0780035932.01	1.06e-23	-1.71786	SAUR family protein
Auxin related	MsG0580029699.01	3.83e-17	-3.19227	SAUR family protein
Auxin related	MsG0880045654.01	2.67e-13	-1.76406	Auxin-responsive protein SAUR50
Auxin related	MsG0080048980.01	2.91e-07	4.34305	Auxin-responsive protein SAUR71
Auxin related	MsG0180000074.01	0.00175887	1.76914	Indole-3-acetic acid-induced protein ARG7
Auxin related	MsG0780041136.01	0.00498156	-1.49569	Auxin-responsive protein SAUR32
Auxin related	MsG0480019218.01	1.91e-30	-1.74892	Auxin-responsive protein SAUR36
Auxin related	MsG0780040969.01	6.07e-08	5.85055	Auxin-responsive protein SAUR32
Auxin related	MsG0380017607.01	2.36e-08	-1.98649	Auxin-induced protein X10A
Auxin related	MsG0180003426.01	6e-07	-1.40353	Auxin-responsive protein SAUR40
Auxin related	MsG0380016136.01	0.00108975	-1.15075	Auxin-induced protein X10A
Cytokinin related	MsG0180000459.01	3.77398e-06	1.04802	Cytokinin dehydrogenase 7
Cytokinin related	MsG0180003323.01	1.13728e-11	1.165	Protein O-GlcNAc transferase, Probable UDP-N-acetylglucosamine--peptide N-acetylglucosaminyltransferase SPINDLY
Cytokinin related	MsG0180003999.01	2.86829e-06	2.1299	Adenylate isopentenyltransferase 3, IPT3
Cytokinin related	MsG0280007185.01	6.92052e-31	2.8798	Adenylate isopentenyltransferase 5, IPT5
Cytokinin related	MsG0880046927.01	1.43285e-09	8.26491	Adenylate isopentenyltransferase 5, IPT5
Cytokinin related	MsG0280010926.01	4.50165e-09	2.49124	Cytokinin riboside 5'-monophosphate phosphoribohydrolase LOG1
Cytokinin related	MsG0780040935.01	9.22464e-05	1.34637	Cytokinin riboside 5'-monophosphate phosphoribohydrolase LOG3
Cytokinin related	MsG0480023975.01	1.52e-21	1.57042	Cytokinin receptor histidine kinase, Histidine kinase 4, AHK4
Cytokinin related	MsG0580030088.01	3.19e-07	1.01468	Cytokinin receptor histidine kinase, Histidine kinase 2, AHK2
Cytokinin related	MsG0180000497.01	4.32e-07	1.66855	Cytokinin receptor histidine kinase, Histidine kinase 5, AHK5
Cytokinin related	MsG0180005002.01	2.46e-10	1.37784	Cytokinin receptor histidine kinase, Histidine kinase CKI1, CKI1
Cytokinin related	MsG0280011262.01	7.52e-13	1.62693	Pseudo histidine-containing phosphotransfer protein 2
Cytokinin related	MsG0780041591.01	1.19e-18	-1.17514	Histidine-containing phosphotransfer protein 5, AHP5
Cytokinin related	MsG0280011263.01	2.71e-08	7.72669	Histidine-containing phosphotransfer protein 4, AHP4
Cytokinin related	MsG0180004543.01	9.81e-11	3.47022	Histidine-containing phosphotransfer protein 1, AHP1
Cytokinin related	MsG0480018340.01	0.00332083	-1.43794	Pseudo histidine-containing phosphotransfer protein 6
Cytokinin related	MsG0480022917.01	4.93e-10	2.82559	Two-component response regulator ARR-B family, Two-component response regulator ORR26
Cytokinin related	MsG0480021035.01	1.28e-07	1.11425	Two-component response regulator ARR-B family, Transcription factor BOA
Cytokinin related	MsG0180000203.01	1.94e-07	6.38112	Two-component response regulator ARR-B family, Probable transcription factor KAN4
Cytokinin related	MsG0780041000.01	1.16e-27	-1.76975	Two-component response regulator ARR-B family, Protein PHR1-LIKE 1
Cytokinin related	MsG0880045139.01	0.00375845	1.76236	Two-component response regulator ARR-B family, Probable transcription factor KAN2
Cytokinin related	MsG0480022068.01	4.73e-13	1.154	Two-component response regulator ARR-B family, Myb family transcription factor PHL8
Cytokinin related	MsG0780040476.01	1.78e-26	2.3061	Two-component response regulator ARR-B family, Transcription factor MYBC1
Cytokinin related	MsG0580025463.01	1.82e-12	4.24062	Two-component response regulator ARR-B family, Myb family transcription factor PHL11
Cytokinin related	MsG0580027275.01	0.000363089	1.16455	Two-component response regulator ARR-B family, Transcription factor HHO3
Cytokinin related	MsG0380016233.01	5.3e-12	1.2653	Two-component response regulator ARR-B family, Two-component response regulator ORR26
Cytokinin related	MsG0280010780.01	3.57e-17	-1.27249	Two-component response regulator ARR-B family, Probable transcription factor GLK1
Cytokinin related	MsG0380016366.01	9.85e-05	4.02678	Two-component response regulator ARR-A family, Two-component response regulator ARR8
Cytokinin related	MsG0880046376.01	1e-13	2.20029	Two-component response regulator ARR-A family, Two-component response regulator ARR5
Cytokinin related	MsG0380015850.01	8.95e-22	2.86228	Two-component response regulator ARR-A family, Two-component response regulator ARR15
Gibberellin regulated	MsG0680030628.01	2.70294e-21	2.02914	putative gibberellin regulated protein
Gibberellin regulated	MsG0780036252.01	3.82211e-21	3.1262	Gibberellin-regulated protein 4
Gibberellin regulated	MsG0280009804.01	4.60161e-07	1.56621	Gibberellin 2-beta-dioxygenase 1
Gibberellin regulated	MsG0880047209.01	2.98848e-07	1.47993	Gibberellin 2-beta-dioxygenase 2
Gibberellin regulated	MsG0180004772.01	4.30221e-08	3.14258	Gibberellin 2-beta-dioxygenase 2
Gibberellin regulated	MsG0680033942.01	4.35752e-06	2.2983	Gibberellin 20 oxidase 1
Gibberellin regulated	MsG0380017267.01	1.27052e-10	8.62036	AarF domain-containing kinase, Transcription factor KUA1
Gibberellin regulated	MsG0880046135.01	8.32146e-20	-1.38101	Transcription factor KUA1
Gibberellin regulated	MsG0880046675.01	1.15408e-11	2.22151	AarF domain-containing kinase, Transcription factor SRM1
Gibberellin regulated	MsG0280011264.01	2.37733e-13	-1.62006	Transcription factor MYBS3
Gibberellin regulated	MsG0480023761.01	1.52818e-98	-3.38459	Transcription factor MYBS3
Gibberellin regulated	MsG0680034380.01	7.22e-12	6.43179	Gibberellin receptor GID1, Probable carboxylesterase 18
Gibberellin regulated	MsG0680034376.01	9.58e-14	2.07565	Gibberellin receptor GID1, Probable carboxylesterase 18
Gibberellin regulated	MsG0780040621.01	5.06e-09	1.07348	Gibberellin receptor GID1B
Gibberellin regulated	MsG0780041225.01	1.69e-22	-2.06134	Gibberellin receptor GID1, Probable carboxylesterase 15
Gibberellin regulated	MsG0180000605.01	2.65e-23	1.65654	Gibberellin receptor GID1, Probable carboxylesterase 17
Gibberellin regulated	MsG0180005987.01	7.58e-19	-1.47821	Gibberellin receptor GID1, Probable carboxylesterase 17
Gibberellin regulated	Medicago_sativa_newGene_12169	1.77e-184	5.74927	Gibberellin receptor GID1, Tuliposide B-converting enzyme 1
Gibberellin regulated	MsG0480020974.01	1.6e-47	2.60069	DELLA protein, Scarecrow-like protein 14
Gibberellin regulated	MsG0480021764.01	5.1e-11	1.16528	DELLA protein, Scarecrow-like protein 23
Gibberellin regulated	MsG0380015272.01	5.53e-15	1.1942	DELLA protein 1
Gibberellin regulated	MsG0280011038.01	6.52e-09	5.80608	DELLA protein, Scarecrow-like protein 14
Gibberellin regulated	MsG0780038783.01	2.69e-08	1.30688	DELLA protein, Scarecrow-like protein 9
Gibberellin regulated	MsG0280011042.01	0.000473591	1.07297	DELLA protein, Scarecrow-like protein 9
Gibberellin regulated	Medicago_sativa_newGene_472	6.77e-14	9.44877	DELLA protein, Scarecrow-like protein 14
Gibberellin regulated	MsG0380014402.01	9.05e-06	-1.16746	DELLA protein, Scarecrow-like protein 5
Gibberellin regulated	MsG0380016451.01	1.79e-10	-1.17595	DELLA protein, Scarecrow-like protein 1
Gibberellin regulated	MsG0280011041.01	5.39e-28	1.33363	DELLA protein, Scarecrow-like protein 9
Gibberellin regulated	MsG0480021021.01	4.88e-12	1.15287	DELLA protein, Scarecrow-like protein 14
Gibberellin regulated	MsG0480021163.01	7.85e-05	2.32641	DELLA protein, Protein NLP8
Gibberellin regulated	MsG0380015408.01	4.27e-58	-1.86004	DELLA protein, Scarecrow-like protein 1
Gibberellin regulated	MsG0480021019.01	2.3e-35	2.03092	DELLA protein, Scarecrow-like protein 14
Gibberellin regulated	MsG0880047717.01	3.19e-208	3.24317	DELLA protein, Scarecrow-like protein 13
Gibberellin regulated	MsG0280011039.01	1.15e-13	4.99262	DELLA protein, Scarecrow-like protein 14
Gibberellin regulated	MsG0180003998.01	0.00171232	1.73594	Phytochrome-interacting factor 4, Transcription factor bHLH7
Abscisic acid related	MsG0380017676.01	2.11475e-16	2.24743	Lachrymatory-factor synthase
Abscisic acid related	MsG0180005450.01	4.73528e-19	3.5058	Low-temperature-induced 65 kDa protein
Abscisic acid related	MsG0280007911.01	5.22148e-22	-1.2901	Pathogenesis-related protein Bet v 1 family, Disease resistance response protein Pi49
Abscisic acid related	MsG0380017674.01	1.27276e-09	2.02415	Lachrymatory-factor synthase
Abscisic acid related	MsG0280007908.01	8.77909e-20	-1.18004	Class-10 pathogenesis-related protein 1
Abscisic acid related	MsG0280007906.01	1.08534e-33	-1.67456	Class-10 pathogenesis-related protein 1
Abscisic acid related	MsG0480022249.01	5.11545e-08	-1.35729	Nodulin-related protein 1
Abscisic acid related	MsG0680030634.01	5.17724e-08	1.50989	Zinc finger AN1 domain-containing stress-associated protein 12
Abscisic acid related	MsG0880047085.01	4.27062e-14	1.02436	ABA-responsive protein ABR18
Abscisic acid related	MsG0580026304.01	3.22311e-54	2.32511	Nodulin-related protein 1
Abscisic acid related	MsG0180003241.01	8.42378e-20	1.30477	Syntaxin-121
Abscisic acid related	MsG0180006012.01	1.33641e-09	-1.19145	AarF domain-containing kinase, Transcription factor SRM1
Abscisic acid related	MsG0580024822.01	1.58621e-17	2.23015	Zeaxanthin epoxidase
Abscisic acid related	Medicago_sativa_newGene_5173	0.00373129	1.08781	Histone-lysine N-methyltransferase CLF
Abscisic acid related	MsG0180002314.01	1.79472e-07	1.81311	Nuclear pore complex protein NUP85
Abscisic acid related	MsG0680031240.01	6.28681e-10	-1.02708	E3 ubiquitin-protein ligase RGLG1
Abscisic acid related	MsG0880046830.01	1.95422e-18	2.95456	Xylogalacturonan beta-1,3-xylosyltransferase, Heptahelical transmembrane protein 1
Abscisic acid related	MsG0480022455.01	4.04954e-07	1.07968	RNA polymerase II C-terminal domain phosphatase-like 1
Abscisic acid related	MsG0380015520.01	1.36e-97	-4.0049	Abscisic acid receptor PYL4
Abscisic acid related	MsG0480018569.01	2.29e-15	-1.61737	Abscisic acid receptor PYL4
Abscisic acid related	MsG0580025558.01	5.2e-36	-2.75501	Abscisic acid receptor PYL1
Abscisic acid related	MsG0580028807.01	6.96e-10	1.1649	Protein phosphatase 2C 3
Abscisic acid related	MsG0080048230.01	4.16e-15	8.88425	Protein phosphatase 2C 51
Abscisic acid related	MsG0480023807.01	6.64e-09	2.83486	Probable protein phosphatase 2C 6
Abscisic acid related	MsG0380015362.01	4.49e-25	2.01102	Protein phosphatase 2C 37
Abscisic acid related	Medicago_sativa_newGene_14100	7.47e-15	3.3356	protein phosphatase 2C
Abscisic acid related	MsG0580029038.01	3.84e-16	1.31974	Probable protein phosphatase 2C 49
Abscisic acid related	MsG0880045160.01	1.77e-11	1.53258	Protein phosphatase 2C 56
Abscisic acid related	MsG0280008343.01	3.38e-07	3.28791	Probable protein phosphatase 2C 6
Abscisic acid related	MsG0380017292.01	2.97e-10	1.32398	protein phosphatase 2C 53
Abscisic acid related	MsG0180000980.01	4.96e-17	7.17484	Protein phosphatase 2C 51
Abscisic acid related	MsG0880046092.01	6.9e-05	-1.00819	Serine/threonine-protein kinase SAPK3
Abscisic acid related	MsG0880046094.01	4.49e-17	-1.04722	Serine/threonine-protein kinase SAPK3
Abscisic acid related	Medicago_sativa_newGene_5198	3.41e-10	-1.15496	Serine/threonine-protein kinase SRK2I
Abscisic acid related	MsG0180001256.01	2.69e-33	-1.44009	Serine/threonine-protein kinase SRK2E
Abscisic acid related	MsG0480023291.01	8.62e-11	1.55328	Serine/threonine-protein kinase SAPK2
Abscisic acid related	MsG0480023257.01	1.15e-08	2.52562	Serine/threonine-protein kinase SAPK1
Abscisic acid related	Medicago_sativa_newGene_14088	4.14e-13	1.21666	ABSCISIC ACID-INSENSITIVE 5-like protein 7
Ethylene related	MsG0280011264.01	2.37733e-13	-1.62006	Transcription factor MYBS3
Ethylene related	MsG0480023761.01	1.52818e-98	-3.38459	Transcription factor MYBS3
Ethylene related	MsG0780036017.01	2.22737e-05	1.97293	Protein SWEETIE, HEAT repeat 5B-like protein
Ethylene related	MsG0180000601.01	6.54648e-22	-1.07827	Protein WVD2-like 5
Ethylene related	MsG0680034837.01	1.37e-06	-1.48744	Myb transcription factor, Protein REVEILLE 7
Ethylene related	MsG0780040143.01	3.96511e-18	-1.39001	NAC domain-containing protein 18
Ethylene related	MsG0380017267.01	1.27052e-10	8.62036	Transcription factor KUA1
Ethylene related	MsG0880046135.01	8.32146e-20	-1.38101	Transcription factor KUA1
Ethylene related	MsG0380014881.01	9.29348e-15	1.47497	Mitogen-activated protein kinase kinase 4/5, Protein LIGHT-DEPENDENT SHORT HYPOCOTYLS 6, Protein G1-like9
Ethylene related	MsG0480023094.01	8.25287e-07	1.75539	Mitogen-activated protein kinase kinase 4/5, Protein LIGHT-DEPENDENT SHORT HYPOCOTYLS 10
Ethylene related	MsG0480021972.01	3.94223e-30	1.83073	Mitogen-activated protein kinase kinase 4/5, Protein LIGHT-DEPENDENT SHORT HYPOCOTYLS 10
Ethylene related	MsG0880044895.01	4.1e-06	1.99609	Coronatine-insensitive protein 1
Ethylene related	MsG0780041690.01	7.65175e-13	-1.20743	ethylene receptor, Protein EIN4
Ethylene related	MsG0280007286.01	4.07977e-07	-1.41917	Ethylene receptor, Diacylglycerol O-acyltransferase 2D
Ethylene related	MsG0780041334.01	8.33845e-12	1.3197	Ethylene receptor, Probable ethylene response sensor 1
Ethylene related	MsG0280007294.01	3.28697e-07	-1.00254	Ethylene receptor, Protein EIN4
Ethylene related	MsG0880046886.01	5.22348e-08	2.83842	Serine/threonine-protein kinase CTR1
Ethylene related	MsG0180004938.01	0.00102066	2.11233	Serine/threonine-protein kinase STY46
Ethylene related	MsG0380017052.01	1.53348e-12	-1.55493	Serine/threonine-protein kinase CTR1
Ethylene related	MsG0580027964.01	0.00710769	2.30502	Serine/threonine-protein kinase CTR1
Ethylene related	MsG0580025151.01	2.12577e-100	-2.86121	Serine/threonine-protein kinase STY17
Ethylene related	MsG0380017305.01	0.00455045	1.23845	Serine/threonine-protein kinase CTR1, LRR receptor-like serine/threonine-protein kinase ERL2
Ethylene related	MsG0580029523.01	1.16469e-49	1.75767	ETHYLENE INSENSITIVE 3-like 1 protein
Ethylene related	MsG0880046781.01	4.37673e-33	-1.63008	EIN3-binding F-box protein 2
Ethylene related	Medicago_sativa_newGene_10569	1.10206e-08	-2.31647	Ethylene-responsive transcription factor 1B
Ethylene related	MsG0180003836.01	1.73862e-07	-2.71516	Ethylene-responsive transcription factor 1B
Ethylene related	MsG0780040733.01	0.00414069	-1.06182	Ethylene-responsive transcription factor 1B
Ethylene related	MsG0180003834.01	8.8265e-55	-5.24978	Ethylene-responsive transcription factor 1B
Brassinolide related	MsG0180000144.01	2.70647e-28	2.32587	Protein NUCLEAR FUSION DEFECTIVE 5
Brassinolide related	MsG0280010563.01	3.07749e-12	1.28103	Serine/threonine-protein phosphatase BSL3
Brassinolide related	MsG0280010561.01	8.80188e-09	-1.0748	Serine/threonine-protein phosphatase BSL3
Brassinolide related	MsG0580024673.01	0.000514584	2.89604	Cytochrome P450 family ent-kaurenoic acid oxidase, Beta-amyrin 11-oxidase
Brassinolide related	MsG0580024412.01	6.91954e-23	3.51262	Cytochrome P450 87A3
Brassinolide related	MsG0580024955.01	2.28733e-06	-1.01311	Cytochrome P450 90B1
Brassinolide related	MsG0380015456.01	5.87487e-86	-3.12739	Cytochrome P450 90A1
Brassinolide related	MsG0780036642.01	1.51037e-06	1.89482	Cytochrome P450 85A
Brassinolide related	MsG0880042748.01	5.31565e-08	2.79116	Typhasterol/6-deoxotyphasterol 2alpha-hydroxylase, Trimethyltridecatetraene synthase
Brassinolide related	MsG0880042745.01	4.50964e-36	2.30001	Typhasterol/6-deoxotyphasterol 2alpha-hydroxylase, Trimethyltridecatetraene synthase
Brassinolide related	MsG0880045916.01	1.41e-19	1.26983	Brassinosteroid insensitive 1-associated receptor kinase 1, Probable LRR receptor-like serine/threonine-protein kinase At4g37250
Brassinolide related	MsG0880046772.01	1.72e-07	1.31065	Brassinosteroid insensitive 1-associated receptor kinase 1, G-type lectin S-receptor-like serine/threonine-protein kinase LECRK1
Brassinolide related	MsG0780039286.01	1.07e-16	2.09959	Brassinosteroid insensitive 1-associated receptor kinase 1, Receptor protein kinase-like protein ZAR1
Brassinolide related	MsG0480022066.01	1.44e-38	3.67116	Brassinosteroid insensitive 1-associated receptor kinase 1, G-type lectin S-receptor-like serine/threonine-protein kinase At4g27290
Brassinolide related	MsG0180005934.01	2.17e-48	-1.42602	Brassinosteroid insensitive 1-associated receptor kinase 1, LEAF RUST 10 DISEASE-RESISTANCE LOCUS RECEPTOR-LIKE PROTEIN KINASE-like 1.1
Brassinolide related	MsG0880046319.01	1.61e-15	2.54073	Brassinosteroid insensitive 1-associated receptor kinase 1, Cysteine-rich receptor-like protein kinase 42
Brassinolide related	MsG0680035445.01	1.2e-21	2.6463	Brassinosteroid insensitive 1-associated receptor kinase 1, PR5-like receptor kinase
Brassinolide related	MsG0680035454.01	1.84e-16	1.75936	Brassinosteroid insensitive 1-associated receptor kinase 1, PR5-like receptor kinase
Brassinolide related	MsG0280010262.01	0.00025109	-1.04567	Brassinosteroid insensitive 1-associated receptor kinase 1, G-type lectin S-receptor-like serine/threonine-protein kinase SD2-5
Brassinolide related	MsG0180000979.01	7.96e-07	-1.46688	Brassinosteroid insensitive 1-associated receptor kinase 1, Rust resistance kinase Lr10
Brassinolide related	MsG0280009143.01	0.000365849	-2.01643	Brassinosteroid insensitive 1-associated receptor kinase 1, Probable receptor-like protein kinase At5g20050
Brassinolide related	MsG0480023903.01	8.84e-15	1.76454	Brassinosteroid insensitive 1-associated receptor kinase 1, LEAF RUST 10 DISEASE-RESISTANCE LOCUS RECEPTOR-LIKE PROTEIN KINASE-like 2.1
Brassinolide related	MsG0880046769.01	1.83e-07	2.49634	Brassinosteroid insensitive 1-associated receptor kinase 1, G-type lectin S-receptor-like serine/threonine-protein kinase LECRK3
Brassinolide related	MsG0580024551.01	0.00125688	2.1177	Brassinosteroid insensitive 1-associated receptor kinase 1, G-type lectin S-receptor-like serine/threonine-protein kinase LECRK3
Brassinolide related	MsG0180000931.01	0.000726977	1.44855	Brassinosteroid insensitive 1-associated receptor kinase 1, Rust resistance kinase Lr10
Brassinolide related	MsG0180001120.01	2.49e-12	1.39002	Brassinosteroid insensitive 1-associated receptor kinase 1, Rust resistance kinase Lr10
Brassinolide related	MsG0180001125.01	1.16e-14	1.86924	Brassinosteroid insensitive 1-associated receptor kinase 1, Rust resistance kinase Lr10
Brassinolide related	MsG0280009112.01	7.8e-08	-2.30568	Brassinosteroid insensitive 1-associated receptor kinase 1, Probable receptor-like protein kinase At5g20050
Brassinolide related	MsG0780037910.01	8.59e-19	2.79705	Brassinosteroid insensitive 1-associated receptor kinase 1, Probable LRR receptor-like serine/threonine-protein kinase At1g53430
Brassinolide related	MsG0280008747.01	1.17e-09	-1.58044	Brassinosteroid insensitive 1-associated receptor kinase 1, Rust resistance kinase Lr10
Brassinolide related	MsG0680035453.01	1.42e-07	1.44262	Brassinosteroid insensitive 1-associated receptor kinase 1, PR5-like receptor kinase
Brassinolide related	MsG0280006433.01	1.65e-14	-1.04593	BRASSINOSTEROID INSENSITIVE 1-associated receptor kinase 1
Brassinolide related	MsG0280009745.01	2.43e-42	-2.98504	Brassinosteroid insensitive 1-associated receptor kinase 1, Cold-responsive protein kinase 1
Brassinolide related	MsG0280008220.01	8.9e-13	1.60957	Brassinosteroid insensitive 1-associated receptor kinase 1, G-type lectin S-receptor-like serine/threonine-protein kinase At5g24080
Brassinolide related	MsG0280008207.01	4.76e-10	1.70558	Brassinosteroid insensitive 1-associated receptor kinase 1, PR5-like receptor kinase
Brassinolide related	MsG0880044486.01	6.04e-14	-1.04434	Brassinosteroid insensitive 1-associated receptor kinase 1, Cold-responsive protein kinase 1
Brassinolide related	MsG0180000886.01	8.11e-05	2.34778	Brassinosteroid insensitive 1-associated receptor kinase 1, Rust resistance kinase Lr10
Brassinolide related	MsG0180000949.01	5.41e-08	3.14703	Brassinosteroid insensitive 1-associated receptor kinase 1, Rust resistance kinase Lr10
Brassinolide related	MsG0580027208.01	2.01e-13	1.71978	Brassinosteroid insensitive 1-associated receptor kinase 1, Protein NSP-INTERACTING KINASE 1
Brassinolide related	MsG0380017131.01	2.11e-08	1.45177	BRI1 kinase inhibitor 1
Brassinolide related	MsG0880046060.01	7.09e-11	1.5698	BR-signaling kinase, Serine/threonine-protein kinase BSK2
Brassinolide related	MsG0380014498.01	3.55e-05	2.15165	BR-signaling kinase, putative ankyrin repeat-containing domain, PGG domain-containing protein
Brassinolide related	MsG0280007090.01	3.18e-07	4.89122	BR-signaling kinase, Probable serine/threonine-protein kinase BSK3
Brassinolide related	MsG0880046059.01	8.62e-06	-1.38708	BR-signaling kinase, Serine/threonine-protein kinase BSK2
Brassinolide related	MsG0480018918.01	2.97e-06	1.69333	BR-signaling kinase, Serine/threonine-protein kinase BSK6
Brassinolide related	MsG0380014097.01	2.34e-06	1.86047	BR-signaling kinase, probable serine/threonine-protein kinase BSK3
Brassinolide related	MsG0580024930.01	3.77e-11	-1.23076	brassinosteroid resistant 1/2
Brassinolide related	MsG0880047494.01	9.98e-133	3.97828	Xyloglucosyl transferase TCH4, Probable xyloglucan endotransglucosylase/hydrolase protein 23
Brassinolide related	MsG0880047496.01	1.74e-18	2.69285	Xyloglucosyl transferase TCH4, Xyloglucan endotransglucosylase/hydrolase protein 22
Brassinolide related	MsG0080048057.01	4.95e-12	2.3936	xyloglucosyl transferase TCH4, Probable xyloglucan endotransglucosylase/hydrolase protein 25
Jasmonate related	MsG0180000197.01	9.67926e-12	1.64857	Allene oxide synthase 1
Jasmonate related	Medicago_sativa_newGene_3279	1.76772e-11	-1.64853	4-coumarate--CoA ligase-like 4
Jasmonate related	MsG0480023640.01	3.94067e-22	-1.14272	Glutamate--cysteine ligase
Jasmonate related	MsG0780036759.01	2.14173e-27	3.79799	Allene oxide cyclase
Jasmonate related	Medicago_sativa_newGene_5202	1.59064e-07	1.47093	(S)-hydroxynitrile lyase, Esterase PIR7B
Jasmonate related	Medicago_sativa_newGene_3911	1.63e-06	2.05976	Transcription factor MYC2, Transcription factor bHLH19
Jasmonate related	MsG0580024696.01	3.12e-13	9.65194	Transcription factor MYC2, Transcription factor bHLH25
Jasmonate related	MsG0480020709.01	0.000436084	1.1075	Transcription factor MYC2, Transcription factor FER-LIKE IRON DEFICIENCY-INDUCED TRANSCRIPTION FACTOR
Jasmonate related	MsG0780039873.01	0.000147285	1.48166	Transcription factor MYC2, Transcription factor NAI1
Jasmonate related	MsG0880045185.01	1.7e-33	3.71818	Transcription factor MYC1
Jasmonate related	MsG0480021129.01	6.91e-11	8.4725	Transcription factor MYC2, Transcription factor bHLH19
Jasmonate related	MsG0480018292.01	0.000103752	1.25379	Transcription factor MYC2, Transcription factor bHLH25
Jasmonate related	MsG0880046036.01	6.52e-31	3.382	Transcription factor MYC2, Transcription factor bHLH19
Jasmonate related	MsG0880045184.01	2.47e-84	5.0575	Transcription factor MYC2
Jasmonate related	Medicago_sativa_newGene_14125	3.21e-08	3.16834	Transcription factor MYC2, Basic helix-loop-helix protein A
Jasmonate related	MsG0880044895.01	4.1e-06	1.99609	Coronatine-insensitive protein 1
Jasmonate related	MsG0680032555.01	2.57e-15	1.31396	Protein TIFY 3B
Jasmonate related	MsG0280008590.01	5.15e-15	1.1614	Protein TIFY 3B
Jasmonate related	MsG0280008436.01	6.95e-24	1.27378	Protein TIFY 10B
Jasmonate related	MsG0880047330.01	2.06e-06	2.60621	Protein TIFY 10A
Jasmonate related	Medicago_sativa_newGene_14179	3.86e-11	2.49537	protein TIFY 5A
Jasmonate related	MsG0680034607.01	5.85e-13	2.99027	protein YLS3
Jasmonate related	MsG0580028162.01	2.23478e-41	-2.4214	Pheophorbidase, Methylesterase 17
Jasmonate related	MsG0580028161.01	1.8075e-07	-1.45819	Pheophorbidase, Methylesterase 17
Jasmonate related	MsG0880043041.01	4.42e-22	2.14526	Jasmonoyl--L-amino acid synthetase JAR4
Jasmonate related	MsG0880045843.01	2.64e-10	1.63947	Jasmonic acid-amino synthetase
Jasmonate related	MsG0580024862.01	2.27669e-20	1.19454	(R)-mandelonitrile lyase, Probable esterase PIR7A
Jasmonate related	MsG0880045796.01	2.74991e-16	-1.49088	(R)-mandelonitrile lyase, Salicylic acid-binding protein 2
Jasmonate related	MsG0080048387.01	4.68799e-39	-1.90434	(R)-mandelonitrile lyase, Salicylic acid-binding protein 2
Salicylic acid related	MsG0080048650.01	3.09663e-85	3.41016	Calmodulin-binding protein 60 B
Salicylic acid related	MsG0480023900.01	1.26033e-38	2.80573	Protein SAR DEFICIENT 1
Salicylic acid related	MsG0480022495.01	1.22077e-66	3.58608	Calmodulin-binding protein 60 B
Salicylic acid related	MsG0580029399.01	2.98508e-10	2.05053	1-phosphatidylinositol-4-phosphate 5-kinase, LOW QUALITY PROTEIN: protein ACCELERATED CELL DEATH 6-like
Salicylic acid related	MsG0880046675.01	1.15408e-11	2.22151	AarF domain-containing kinase, Transcription factor SRM1
Salicylic acid related	MsG0180001179.01	1.04997e-07	1.44982	RNA-dependent RNA polymerase 1
Salicylic acid related	Medicago_sativa_newGene_5202	1.59064e-07	1.47093	(S)-hydroxynitrile lyase, Esterase PIR7B
Salicylic acid related	MsG0580028162.01	2.23478e-41	-2.4214	Pheophorbidase, Methylesterase 17
Salicylic acid related	MsG0580028161.01	1.8075e-07	-1.45819	Pheophorbidase, Methylesterase 17
Salicylic acid related	MsG0580024862.01	2.27669e-20	1.19454	(R)-mandelonitrile lyase, Probable esterase PIR7A
Salicylic acid related	MsG0880045796.01	2.74991e-16	-1.49088	(R)-mandelonitrile lyase, Salicylic acid-binding protein 2
Salicylic acid related	MsG0080048387.01	4.68799e-39	-1.90434	(R)-mandelonitrile lyase, Salicylic acid-binding protein 2
Salicylic acid related	MsG0180004956.01	9.17e-33	5.80627	Transcription factor TGA4
Salicylic acid related	Medicago_sativa_newGene_14873	0.00176631	2.10202	Transcription factor TGA, Transcription factor PERIANTHIA
Salicylic acid related	MsG0580027503.01	8.92e-09	1.79124	Transcription factor TGA3
Salicylic acid related	MsG0280010515.01	1.18e-12	-1.5772	Transcription factor TGA9
Salicylic acid related	MsG0580027502.01	1.25e-10	2.01273	Transcription factor TGA7
Salicylic acid related	MsG0580027569.01	5.27e-15	1.93757	Transcription factor TGA3
Salicylic acid related	MsG0880047506.01	2.14e-37	3.88812	Pathogenesis-related protein PR-1, Pathogenesis-related protein PRB1-3-like
Salicylic acid related	MsG0280006552.01	1.42e-60	7.14021	Pathogenesis-related protein 1, Cysteine-rich secretory protein, antigen 5
Salicylic acid related	MsG0280007934.01	5.11e-05	-2.95006	Pathogenesis-related protein 1, Cysteine-rich secretory protein, antigen 5
Salicylic acid related	MsG0280006553.01	5.35e-08	3.52317	Pathogenesis-related protein 1, Cysteine-rich secretory protein, antigen 5
Salicylic acid related	MsG0280006548.01	3.38e-31	3.49914	Pathogenesis-related protein 1, Cysteine-rich secretory protein, antigen 5
Salicylic acid related	MsG0580024885.01	1.2e-30	2.13422	Pathogenesis-related protein 1, Pathogenesis-related protein 1C, STS14 protein
Salicylic acid related	MsG0280006550.01	2.51e-46	4.29632	Pathogenesis-related protein 1C, Cysteine-rich secretory protein, antigen 5
